# Supplementary material for: Multi-Injection Pharmacokinetics of Meloxicam in Kemp’s Ridley (Lepidochelys kempii) and Green (Chelonia mydas) Sea Turtles after Subcutaneous Administration
Source: Animals (Basel). 2021 Dec 10;11(12):3522. doi: 10.3390/ani11123522 (PMC8698120; doi:10.3390/ani11123522)
Supplement: Supplementary file 1 [file animals-11-03522-s001.zip]

Archive with 1 entries (1 files):
- animals-1455044-supplementary.pdf
